# Supplementary material for: Cryo-Electron Microscopy of BfpB Reveals a Type IVb Secretin Multimer Adapted to Accommodate the Exceptionally Wide Bundle-Forming Pilus
Source: Pathogens. 2025 May 13;14(5):471. doi: 10.3390/pathogens14050471 (PMC12114550; doi:10.3390/pathogens14050471)
Supplement: Supplementary file 1 [file pathogens-14-00471-s001.zip]

Archive with 1 entries (1 files):
- pathogens-3475234-supplementary.pdf
